# Supplementary material for: Glycosidic scaffold bearing multiple galloyl moieties from pomegranate disrupts transthyretin amyloids
Source: iScience. 2025 Nov 21;29(1):114170. doi: 10.1016/j.isci.2025.114170 (PMC12765163; doi:10.1016/j.isci.2025.114170)
Supplement: Table S1. Descriptive statistics and treatment-control contrasts (ANOVA/Dunnett p and 95% CI), with standardized effect sizes (Hedges’ g, Cohen’s d) [file mmc2.xlsx]

## Sheet: Sheet1
Supplementary Table S1. Descriptive statistics and treatment–control contrasts (ANOVA/Dunnett p and 95% CI), with standardized effect sizes (Hedges’ g, Cohen's d).
Fig #	Group	n	Mean (%)	SD (%)	Mean difference (pp)	p (Dunnett's test)	95% CI (Dunnett's test)	Hedges’ g [95% CI]	Cohen's d [95% CI]
Fig 1D	CON	3	100	2.34521	-	-	-	-	-
	PGL	3	34.191	4.92292	-65.809	< 0.0001	[-74.6, -57.1]	-13.6 [95.0%CI -29.4, -11.7]	-17.1 [95.0%CI -36.8, -14.7]
Fig 1G	CON	3	100	2.34521	-	-	-	-	-
	PGL-H	3	43.2719	1.72035	-56.7281	< 0.0001	[52.0, 61.4]	-22.0 [95.0%CI -33.1, -19.3]	-27.6 [95.0%CI -41.4, -24.2]
	PGL-E	3	27.8862	1.33316	-72.1138	< 0.0001	[67.4, 76.8]	-30.2 [95.0%CI -37.3, -26.9]	-37.8 [95.0%CI -46.8, -33.7]
	PGL-B	3	32.7577	1.95035	-67.2423	< 0.0001	[62.5, 72.0]	-24.9 [95.0%CI -38.3, -22.9]	-31.2 [95.0%CI -48.0, -28.7]
	PGL-W	3	56.6457	2.42616	-43.3543	< 0.0001	[38.6, 48.1]	-14.5 [95.0%CI -20.6, -12.4]	-18.2 [95.0%CI -25.8, -15.6]
Fig 1I	CON	3	100	1.43225	-	-	-	-	-
	PGL-E-1	3	10.5027	3.39743	-89.4973	< 0.0001	[74.0, 105.0]	-27.4 [95.0%CI -54.5, -23.6]	-34.3 [95.0%CI -68.3, -29.6]
	PGL-E-2	3	12.558	1.95404	-87.442	< 0.0001	[71.9, 103.0]	-40.7 [95.0%CI -63.1, -37.3]	-51.0 [95.0%CI -79.1, -46.7]
	PGL-E-3	3	111.185	11.9968	11.1846	0.1818	[-26.7, 4.3]	1.04 [95.0%CI 0.712, 1.69]	1.31 [95.0%CI 0.892, 2.12]
	PGL-E-4	3	39.7257	7.43193	-60.2743	< 0.0001	[44.7, 75.8]	-8.99 [95.0%CI -18.3, -7.47]	-11.3 [95.0%CI -22.9, -9.36]
Fig 1K	CON	3	100	11.0987	-	-	-	-	-
	PGL-E-1-1	3	39.3119	1.98506	-60.6884	< 0.0001	[49.0, 72.4]	-6.07 [95.0%CI -26.9, -4.98]	-7.61 [95.0%CI -33.7, -6.24]
	PGL-E-1-2	3	19.4688	1.0611	-80.5315	< 0.0001	[68.8, 92.3]	-8.15 [95.0%CI -36.0, -6.83]	-10.2 [95.0%CI -45.1, -8.56]
	PGL-E-1-3	3	12.5081	4.18011	-87.4922	< 0.0001	[75.8, 99.2]	-8.32 [95.0%CI -21.7, -6.94]	-10.4 [95.0%CI -27.2, -8.69]
	PGL-E-1-4	3	9.18618	0.448686	-90.8141	< 0.0001	[79.1, 103.0]	-9.23 [95.0%CI -40.3, -7.85]	-11.6 [95.0%CI -50.6, -9.84]
	PGL-E-1-5	3	18.571	1.20865	-81.4293	< 0.0001	[69.7, 93.2]	-8.23 [95.0%CI -35.4, -6.92]	-10.3 [95.0%CI -44.3, -8.68]
Fig 1L	CON	3	100	14.4492	-	-	-	-	-
	PGL-E-2-1	3	81.6529	2.72847	-18.3471	0.0217	[2.6, 34.1]	-1.41 [95.0%CI -5.83, -0.672]	-1.76 [95.0%CI -7.31, -0.842]
	PGL-E-2-2	3	28.217	3.16996	-71.783	< 0.0001	[56.0, 87.6]	-5.48 [95.0%CI -16.7, -4.31]	-6.86 [95.0%CI -20.9, -5.41]
	PGL-E-2-3	3	16.1742	4.65542	-83.8258	< 0.0001	[68.1, 99.7]	-6.23 [95.0%CI -16.5, -4.96]	-7.81 [95.0%CI -19.7, -6.22]
	PGL-E-2-4	3	29.3516	3.92919	-70.6484	< 0.0001	[54.9, 86.4]	-5.32 [95.0%CI -15.3, -4.16]	-6.67 [95.0%CI -19.1, -5.21]
	PGL-E-2-5	3	-0.472021	1.64598	-100.472	< 0.0001	[84.7, 116.2]	-7.8 [95.0%CI -24.1, -6.39]	-9.77 [95.0%CI -30.2, -8.01]
Fig 2E	CON	3	100	9.10373	-	-	-	-	-
	10	3	70.5499	13.0852	-29.4502	0.0055	[10.4, 48.5]	-2.08 [95.0%CI -2.96, -1.45]	-2.61 [95.0%CI -3.71, -1.82]
	50	3	26.6033	2.21405	-73.3967	< 0.0001	[54.4, 92.4]	-8.84 [95.0%CI -17.9, -7.24]	-11.1 [95.0%CI -22.4, -9.07]
	100	3	15.0008	1.85546	-84.9992	< 0.0001	[66.0, 104.0]	-10.3 [95.0%CI -20.4, -8.6]	-12.9 [95.0%CI -25.6, -10.8]
Fig 2K	CON	3	100	0.969041	-	-	-	-	-
	10	3	48.3334	3.25329	-51.6666	< 0.0001	[47.9, 55.5]	-17.2 [95.0%CI -35.7, -14.6]	-21.5 [95.0%CI -44.7, -18.3]
	50	3	13.9845	0.758599	-86.0155	< 0.0001	[82.2, 89.9]	-78.9 [95.0%CI -114, -71.4]	-98.8 [95.0%CI -142, -89.5]
	100	3	9.83826	0.76808	-90.1617	< 0.0001	[86.4, 94.0]	-82.3 [95.0%CI -124, -76.4]	-103 [95.0%CI -156, -95.8]
Fig 2O	CON	3	100	1.16628	-	-	-	-	-
	10	3	64.6647	3.66978	-35.3353	< 0.0001	[27.1, 43.6]	-10.4 [95.0%CI -25.2, -9.29]	-13.0 [95.0%CI -31.6, -11.6]
	50	3	34.1082	5.31992	-65.9	< 0.0001	[57.7, 74.1]	-13.7 [95.0%CI -34.1, -11.5]	-17.1 [95.0%CI -42.8, -14.5]
	100	3	19.3161	2.41767	-81.1	< 0.0001	[72.5, 88.9]	-33.9 [95.0%CI -65.8, -30.3]	-42.5 [95.0%CI -82.4, -37.9]
Fig 3B	CON	3	100	4.06405	-	-	-	-	-
	Gallic acid	3	94.9	12.4937	-5.1	0.7258	[-8.71, 19.0]	-0.4 [95.0%CI -5.13, 2.49]	-0.554 [95.0%CI -6.42, 3.12]
	1,3-DGG	3	74.1	0.495224	-25.9	0.0006	[12.1, 39.8]	-7.2 [95.0%CI -18.8, -5.78]	-8.96 [95.0%CI -23.6, -7.24]
	1,3,6-TGG	3	71.4	5.07681	-28.6	0.0003	[14.8, 42.5]	-4.97 [95.0%CI -6.91, -3.96]	-6.23 [95.0%CI -8.67, -4.96]
	1,3,4,6-TGG	3	44.7	2.30353	-55.3	< 0.0001	[41.4, 69.1]	-13.4 [95.0%CI -23.1, -11.1]	-16.7 [95.0%CI -28.9, -14.0]
	PGG	3	19.1	1.17151	-80.9	< 0.0001	[67.0, 94.7]	-21.6 [95.0%CI -49.8, -18.5]	-27.0 [95.0%CI -58.3, -23.2]
Fig 3C	CON	3	100	10.5701	-	-	-	-	-
	10	3	49.5782	4.22589	-50.4218	< 0.0001	[37.0, 63.9]	-5.0 [95.0%CI -27.0, -4.05]	-6.26 [95.0%CI -33.9, -5.07]
	50	3	24.7918	0.71019	-75.2082	< 0.0001	[61.8, 88.6]	-8.01 [95.0%CI -134, -7.13]	-10.0 [95.0%CI -168, -8.94]
	100	3	27.4543	0.563907	-72.5457	< 0.0001	[59.1, 86.0]	-7.73 [95.0%CI -137, -6.84]	-9.69 [95.0%CI -172, -8.58]
Fig 3D	CON	3	100	1.74472	-	-	-	-	-
	10	3	77.692	1.9313	-22.308	< 0.0001	[16.5, 28.1]	-9.67 [95.0%CI -13.1, -8.33]	-12.1 [95.0%CI -16.5, -10.4]
	50	3	51.1975	0.660866	-48.8025	< 0.0001	[43.0, 54.6]	-29.5 [95.0%CI -70.2, -26.2]	-37.0 [95.0%CI -87.9, -32.9]
	100	3	38.4691	4.14418	-61.5309	< 0.0001	[55.7, 67.3]	-15.4 [95.0%CI -32.1, -13.3]	-19.4 [95.0%CI -40.2, -16.7]
Fig 4A	CON	3	100	1.83241	-	-	-	-	-
	PGL	3	29.466	0.916441	-70.534	< 0.0001	[-73.8, -67.3]	-38.8 [95.0%CI -82.0, -34.0]	-48.7 [95.0%CI -103, -42.6]
Fig 4C	CON	3	100	2.37216	-	-	-	-	-
	PGL-H	3	42.7702	1.45064	-57.2298	< 0.0001	[49.4, 65.1]	-23.2 [95.0%CI -35.5, -20.4]	-29.1 [95.0%CI -44.5, -25.6]
	PGL-E	3	33.4927	4.55077	-66.5073	< 0.0001	[58.7, 74.3]	-14.6 [95.0%CI -16.0, -13.8]	-18.3 [95.0%CI -20.1, -17.3]
	PGL-B	3	35.7023	1.16636	-64.2977	< 0.0001	[56.5, 72.1]	-27.4 [95.0%CI -53.8, -24.1]	-34.4 [95.0%CI -67.5, -30.1]
	PGL-W	3	52.8206	5.01334	-47.1794	< 0.0001	[39.4, 55.0]	-9.6 [95.0%CI -17.7, -7.98]	-12.0 [95.0%CI -22.2, -10.0]
Fig 4E	CON	3	100	3.54138	-	-	-	-	-
	10	3	61.5	1.34466	-38.5	< 0.0001	[32.4, 44.6]	-11.5 [95.0%CI -28.5, -9.75]	-14.4 [95.0%CI -35.7, -12.2]
	50	3	39.55	2.73121	-60.45	< 0.0001	[54.3, 66.6]	-15.3 [95.0%CI -22.9, -13.1]	-19.1 [95.0%CI -28.7, -16.5]
	100	3	18.71	2.29196	-81.29	< 0.0001	[75.2, 87.4]	-21.7 [95.0%CI -35.0, -18.7]	-27.3 [95.0%CI -43.8, -23.5]
Fig 4G	CON	3	100	6.40267	-	-	-	-	-
	Gallic acid	3	97.72	3.90622	-2.28	0.9383	[-7.6, 12.2]	-0.344 [95.0%CI -2.41, 4.11]	-0.431 [95.0%CI -3.02, 5.15]
	1,3-DGG	3	84.76	4.10292	-15.24	0.0032	[5.3, 25.2]	-2.26 [95.0%CI -4.26, -1.46]	-2.83 [95.0%CI -5.33, -1.82]
	1,3,6-TGG	3	76.03	3.71574	-23.97	< 0.0001	[14.1, 33.9]	-3.65 [95.0%CI -6.76, -2.64]	-4.58 [95.0%CI -8.48, -3.31]
	1,3,4,6-TGG	3	39.96	1.98968	-60.04	< 0.0001	[50.1, 70.0]	-10.1 [95.0%CI -19.6, -8.47]	-12.7 [95.0%CI -24.5, -10.6]
	PGG	3	23.82	3.78127	-76.18	< 0.0001	[66.3, 86.1]	-11.6 [95.0%CI -19.2, -9.65]	-14.5 [95.0%CI -24.1, -12.1]
Fig 4H	CON	3	100	6.02326	-	-	-	-	-
	10	3	49.03	5.06479	-50.97	< 0.0001	[40.2, 61.7]	-7.31 [95.0%CI -9.67, -5.99]	-9.16 [95.0%CI -12.1, -7.51]
	50	3	19.93	3.41754	-80.07	< 0.0001	[69.3, 90.9]	-13.0 [95.0%CI -22.0, -11.1]	-16.4 [95.0%CI -27.6, -14.0]
	100	3	27.23	3.21974	-72.77	< 0.0001	[62.0, 83.6]	-12.0 [95.0%CI -15.3, -10.5]	-15.1 [95.0%CI -19.2, -13.2]
Fig 4I	CON	3	100	0.936417	-	-	-	-	-
	10	3	83.84	4.02442	-16.16	0.001	[8.2, 24.1]	-4.41 [95.0%CI -10.4, -3.67]	-5.53 [95.0%CI -13.0, -4.6]
	50	3	67.37	3.4429	-32.63	< 0.0001	[24.7, 40.6]	-10.3 [95.0%CI -20.0, -8.61]	-12.9 [95.0%CI -25.0, -10.8]
	100	3	60.85	4.12276	-39.15	< 0.0001	[31.2, 47.1]	-10.4 [95.0%CI -30.2, -9.33]	-13.1 [95.0%CI -37.9, -11.7]
Fig S4A	CON	3	100	2.24713	-	-	-	-	-
	PGL	3	42.1222	3.82341	-57.8778	[-66.7, -50.4]	0.000119	-14.7 [95.0%CI -25.4, -12.7]	-18.5 [95.0%CI -31.8, -16.0]
Fig S4C	CON	3	100	10.027	-	-	-	-	-
	PGL-H	3	29.232	1.75206	-70.768	[-82.0, -58.2]	0.00122	-7.84 [95.0%CI -19.0, -6.38]	-9.83 [95.0%CI -23.8, -7.99]
	PGL-E	3	38.8739	2.3968	-61.1261	[-71.1, -51.1]	0.00195	-6.69 [95.0%CI -17.1, -5.34]	-8.38 [95.0%CI -21.4, -6.69]
	PGL-B	3	60.5171	3.4955	-39.4829	[-51.3, -27.7]	0.00333	-4.2 [95.0%CI -9.29, -3.25]	-5.26 [95.0%CI -11.6, -4.08]
	PGL-W	3	75.5667	4.01083	-24.4334	[-37.3, -11.5]	0.00459	-2.55 [95.0%CI -6.87, -1.63]	-3.2 [95.0%CI -8.61, -2.04]
Fig 6A	CON	3	100	3.93638	-	-	-	-	-
	10	3	69.6618	5.62289	-30.3382	[-36.7, -23.9]	0.0011	-4.99 [95.0%CI -8.75, -3.85]	-6.25 [95.0%CI -11.0, -4.83]
	50	3	40.5006	2.15013	-59.4994	[-63.3, -55.8]	0.000173	-15.0 [95.0%CI -27.3, -13.8]	-18.8 [95.0%CI -34.2, -17.3]
	100	3	31.7278	0.902745	-68.2722	[-71.4, -65.2]	0.000106	-19.1 [95.0%CI -88.1, -17.8]	-23.9 [95.0%CI -110, -22.3]
a) Outcomes were normalized to control ≈ 100%; therefore, the mean difference in percentage points equals the percent change vs control. b) p value of ANOVA with Dunnett's test and 95% CI are reported for mean differences. c) Hedges’ g and Cohen's d with 95% CI are provided as standardized effect sizes. d) Notation: N.A. = not applicable e) Difference definition: Mean difference (pp) = Treatment …
